# Supplementary material for: Tracing of Di-Ethylhexyl Phthalate in the Tequila Production Process
Source: Foods. 2024 Jan 20;13(2):334. doi: 10.3390/foods13020334 (PMC10814815; doi:10.3390/foods13020334)
Supplement: Supplementary file 1 [file foods-13-00334-s001.zip]

Archive with 1 entries (1 files):
- foods-2660001-supplementary.pdf
